# Supplementary material for: Electrochemical Sensing of Dopamine with P-g-C3N4/ZIF-67/CPE Composite Electrodes
Source: Biosensors (Basel). 2026 Apr 18;16(4):224. doi: 10.3390/bios16040224 (PMC13115184; doi:10.3390/bios16040224)
Supplement: Supplementary file 1 [file biosensors-16-00224-s001.zip]

Archive with 1 entries (1 files):
- biosensors-4211531-supplementary.pdf
